# Supplementary material for: BOLD signal response in primary visual cortex to flickering checkerboard increases with stimulus temporal frequency in older adults
Source: PLoS One. 2021 Nov 4;16(11):e0259243. doi: 10.1371/journal.pone.0259243 (PMC8568270; doi:10.1371/journal.pone.0259243)
Supplement: S1 File — MR signal change averaged across the V1 ROI for each participant (i.e., mri_segstats command output of hOc1). Table 1 was derived from this data. (XLSX) [file pone.0259243.s001.xlsx]

## Sheet: MeanMRSignalChange
	Mean MR signal change in each hemisphere (%)						Number of vertex
	Left hemisphere			Right hemisphere			Left hemisphere			Right hemisphere			Mean MR signal change in bilateral hemisphere (%)
Subject ID	2 Hz	4 Hz	8 Hz	2 Hz	4 Hz	8 Hz	2 Hz	4 Hz	8 Hz	2 Hz	4 Hz	8 Hz	2Hz	4Hz	8Hz
01	1.4098	1.5548	1.6588	1.5058	1.6932	1.825	904	1035	1197	911	994	1109	1.45799	1.6226	1.73873
03	2.6593	2.5637	2.9174	2.3125	2.3699	2.647	799	808	1003	845	750	1167	2.48105	2.47041	2.77198
04	3.3531	3.5973	3.3353	4.7403	4.8843	4.7835	73	788	181	589	1165	716	4.58733	4.36502	4.49128
05	2.3175	2.6992	2.9935	1.7057	2.0275	2.3005	1851	2088	2178	2019	2155	2207	1.99832	2.35805	2.64471
06	2.994	2.8238	3.4484	2.6007	2.5235	3.1275	1202	1144	1360	1285	1194	1424	2.79079	2.67044	3.28426
07	2.1487	2.2904	2.3159	2.2956	2.4452	2.4998	1198	1182	1210	1101	1119	1143	2.21905	2.36568	2.40523
08	2.4178	2.5446	2.5404	3.4767	3.7365	3.6471	1775	1788	1836	1757	1778	1887	2.94455	3.13888	3.10133
09	1.8669	1.8879	2.4588	3.1211	2.9835	2.499	10	13	201	39	59	178	2.86514	2.78568	2.47768
10	2.3336	2.3698	2.5598	1.8314	1.8541	2.2795	775	774	909	883	923	1083	2.06614	2.08931	2.40741
11	2.4659	2.5214	2.4469	1.7784	1.8152	1.7972	1383	1398	1380	1554	1565	1571	2.10214	2.1484	2.10102
12	3.1759	3.0717	3.159	3.3681	3.222	3.4178	1389	1394	1412	1543	1546	1547	3.27705	3.15074	3.2943
13	2.6229	2.7505	2.8874	2.463	2.501	2.6698	1969	2022	2048	2081	2179	2227	2.54074	2.62109	2.77404
14	2.3814	2.6072	2.4128	2.5116	2.7206	2.5241	1455	1534	1434	1455	1546	1398	2.4465	2.66412	2.46774
15	1.6036	1.696	1.6765	2.0867	2.1295	2.3005	554	637	704	385	372	478	1.80168	1.85582	1.92885
16	2.1816	2.3153	2.4572	2.7175	2.8284	3.0437	1487	1536	1515	1607	1741	1743	2.45994	2.5879	2.77097
17	1.5542	1.617	1.6069	1.6834	1.7259	1.8143	1735	1824	1892	1715	1961	2077	1.61843	1.67342	1.71543
18	3.0233	3.1799	3.5039	2.6529	2.8712	3.23	1019	1026	1097	1157	1240	1364	2.82635	3.01097	3.35209
19	4.0393	4.4488	4.3281	3.9351	4.2529	4.1071	1454	1501	1416	1373	1400	1357	3.98869	4.35426	4.21995
21	1.6141	1.5984	1.6686	1.404	1.4303	1.4115	948	844	919	732	647	666	1.52256	1.52546	1.56057
22	2.8925	3.1648	3.4237	2.7757	2.9289	3.1241	1250	1302	1339	1276	1369	1386	2.8335	3.04389	3.27132
24	4.2939	4.5755	3.8093	3.647	3.7063	3.5248	1622	1519	1816	1809	1706	1759	3.95282	4.1157	3.66932
25	1.4231	1.532	1.86	1.5904	1.6776	2.148	1375	1371	1475	2008	1954	2068	1.5224	1.61756	2.0281
26	2.3642	2.764	2.5653	2.8238	3.4669	3.2403	1921	1986	1958	1841	1974	1970	2.58911	3.11438	2.90383
27	2.1304	2.0787	2.1428	2.2876	2.3465	2.3339	1681	1693	1759	1438	1517	1554	2.20288	2.20526	2.23244
28	2.9076	2.9715	3.0551	2.7666	2.9258	3.0029	1293	1345	1321	1671	1750	1715	2.82811	2.94566	3.02561
29	1.4757	1.5691	1.8051	1.9963	2.1541	2.3231	1884	1980	2112	1260	1397	1524	1.68434	1.8111	2.02222
30	1.7287	1.9307	1.8776	2.7468	2.9715	2.9532	1237	1237	1160	1265	1340	1305	2.24345	2.4719	2.44704
31	3.4073	3.8747	4.0874	3.2441	3.7783	3.9841	1521	1549	1597	1589	1590	1632	3.32392	3.82587	4.03519
32	2.4502	2.7473	2.9006	2.0156	2.5722	2.6819	1563	1999	2086	1492	1826	1890	2.23795	2.66371	2.79664
