# Supplementary material for: BOLD signal response in primary visual cortex to flickering checkerboard increases with stimulus temporal frequency in older adults
Source: PLoS One. 2021 Nov 4;16(11):e0259243. doi: 10.1371/journal.pone.0259243 (PMC8568270; doi:10.1371/journal.pone.0259243)
Supplement: S2 File — The slope and offset effect size across the V1 ROI for each participant (i.e., mri_segstats command output of hOc1) and individual charateristics of age, MMSE, and UFOV performance. ROI analysis results of the parametric analysis were derived from this data. (XLSX) [file pone.0259243.s002.xlsx]

## Sheet: MeanEffectSize
	Mean effect size in each hemisphere				Number of vertex
	Left hemisphere		Right hemisphere		Left hemisphere		Right hemisphere		Mean effect size in bilateral hemisphere		Individual characteristics
Subject ID	Slope	Offset	Slope	Offset	Slope	Offset	Slope	Offset	Slope	Offset	Age	MMSE	UFOV (ms)
01	0.0542	1.2285	0.0671	1.4106	645	645	748	748	0.0611269	1.32628	74	28	780.275
03	0.0935	2.8555	0.0667	2.217	378	378	331	331	0.0809883	2.55741	70	27	441.592
04	-0.0132	3.2336	0.016	5.0607	32	32	570	570	0.0144478	4.96358	65	30	466.477
05	0.1457	2.1067	0.1106	1.5727	1756	1756	1878	1878	0.127561	1.83074	65	30	158.158
06	0.1292	2.8584	0.1169	2.3737	851	851	1009	1009	0.122528	2.59546	67	28	156.306
07	0.0283	2.1721	0.0351	2.2255	1121	1121	987	987	0.0314839	2.1971	72	29	181.999
08	0.0158	2.5005	0.0365	3.5169	1533	1533	1610	1610	0.0264036	3.02115	71	29	862
09	#N/A	#N/A	#N/A	#N/A	#N/A	#N/A	#N/A	#N/A	#N/A	#N/A	68	28	791.227
10	0.0573	2.3618	0.061	1.7576	549	549	683	683	0.0593512	2.02684	69	29	150.494
11	-0.0079	2.4163	-0.0019	1.7114	1328	1328	1437	1437	-0.00478174	2.04996	65	27	1089.31
12	0.0022	3.0173	0.015	3.2118	1327	1327	1477	1477	0.00894237	3.11975	66	29	158.327
13	0.0574	2.6502	0.0552	2.4792	1932	1932	2004	2004	0.0562799	2.56314	66	30	146.977
14	-0.0106	2.3421	-0.0154	2.5402	1466	1466	1467	1467	-0.0130008	2.44118	67	28	356.102
15	0.0254	1.6761	0.0476	2.0794	462	462	317	317	0.0344339	1.84022	67	28	71.9376
16	0.048	2.0981	0.0723	2.4544	1461	1461	1485	1485	0.060249	2.2777	64	29	86.2646
17	0.0157	1.6026	0.0389	1.6999	1690	1690	1587	1587	0.0269354	1.64972	69	30	246.405
18	0.1153	2.8932	0.1172	2.3761	932	932	1001	1001	0.116284	2.62542	70	28	249.238
19	0.0193	3.8292	0.0112	3.7286	1461	1461	1372	1372	0.0153772	3.78048	68	30	117.352
21	0.0077	1.5455	-0.0052	1.4709	786	786	546	546	0.00241216	1.51492	65	26	169.632
22	0.1063	2.7277	0.0799	2.6318	1191	1191	1210	1210	0.0929955	2.67937	70	28	246.908
24	-0.0197	3.9296	-0.0219	3.306	1473	1473	1684	1684	-0.0208735	3.59696	68	30	82.3934
25	0.088	1.2537	0.1038	1.3508	1266	1266	1800	1800	0.0972759	1.31071	65	26	159.26
26	0.0266	2.3997	0.0434	2.575	1841	1841	1782	1782	0.0348632	2.48592	74	25	596.868
27	0.006	2.0023	0.0093	2.1879	1608	1608	1355	1355	0.00750911	2.08718	74	24	494.451
28	0.0284	2.842	0.0414	2.7392	1225	1225	1602	1602	0.0357668	2.78375	68	30	249.36
29	0.0604	1.4875	0.0819	2.0955	1593	1593	1024	1024	0.0688127	1.7254	66	30	164.015
30	0.0004	1.8588	0.0284	2.6671	1168	1168	1201	1201	0.014595	2.26858	66	30	470.144
31	0.1079	3.0268	0.1081	2.8056	1443	1443	1516	1516	0.108002	2.91347	72	28	605.706
32	0.1062	2.4981	0.0857	1.9886	1418	1418	1336	1336	0.0962552	2.25094	71	30	449.214
