# Supplementary material for: BOLD signal response in primary visual cortex to flickering checkerboard increases with stimulus temporal frequency in older adults
Source: PLoS One. 2021 Nov 4;16(11):e0259243. doi: 10.1371/journal.pone.0259243 (PMC8568270; doi:10.1371/journal.pone.0259243)
Supplement: S3 File — Statistically significant clusters of BOLD contrasts which are 2 Hz, 4 Hz, 8 Hz, 8 Hz > 2 Hz, and 4 Hz > 2 Hz in Fig 3 and positive slope and positive and negative offset in Fig 6. These files can be mapped on the averaged brain surface (i.e., fsaverage) using a visualization tool (i.e., Freeview) in FreeSurfer. (ZIP) [file pone.0259243.s003.zip]

Archive with 16 entries (16 files):
- perm.th30.pos.sig.cluster.rh.slope.nii.gz
- perm.th30.neg.sig.cluster.lh.offset.nii.gz
- perm.th30.neg.sig.cluster.rh.offset.nii.gz
- perm.th30.pos.sig.cluster.lh.2Hz.nii.gz
- perm.th30.pos.sig.cluster.lh.4-2Hz.nii.gz
- perm.th30.pos.sig.cluster.lh.4Hz.nii.gz
- perm.th30.pos.sig.cluster.lh.8-2Hz.nii.gz
- perm.th30.pos.sig.cluster.lh.8Hz.nii.gz
- perm.th30.pos.sig.cluster.lh.offset.nii.gz
- perm.th30.pos.sig.cluster.lh.slope.nii.gz
- perm.th30.pos.sig.cluster.rh.2Hz.nii.gz
- perm.th30.pos.sig.cluster.rh.4-2Hz.nii.gz
- perm.th30.pos.sig.cluster.rh.4Hz.nii.gz
- perm.th30.pos.sig.cluster.rh.8-2Hz.nii.gz
- perm.th30.pos.sig.cluster.rh.8Hz.nii.gz
- perm.th30.pos.sig.cluster.rh.offset.nii.gz
